# Supplementary material for: Size-Dependent Permittivity for Alumina Powders
Source: Nanomaterials (Basel). 2026 Apr 1;16(7):436. doi: 10.3390/nano16070436 (PMC13074779; doi:10.3390/nano16070436)
Supplement: Supplementary file 1 [file nanomaterials-16-00436-s001.zip]

Archive with 1 entries (1 files):
- nanomaterials-4218588-supplementary.pdf
